# Supplementary material for: Improving Nutritional and Health Benefits of Biscuits by Optimizing Formulations Based on Sprouted Pseudocereal Grains
Source: Foods. 2022 May 24;11(11):1533. doi: 10.3390/foods11111533 (PMC9180627; doi:10.3390/foods11111533)
Supplement: Supplementary file 1 [file foods-11-01533-s001.zip]

Archive with 1 entries (1 files):
- foods-1737615-supplementary.pdf
